# Supplementary material for: A Novel Real-Time PCR Assay of microRNAs Using S-Poly(T), a Specific Oligo(dT) Reverse Transcription Primer with Excellent Sensitivity and Specificity
Source: PLoS One. 2012 Nov 13;7(11):e48536. doi: 10.1371/journal.pone.0048536 (PMC3496722; doi:10.1371/journal.pone.0048536)
Supplement: Table S1 — Primers and probe sequences for S-PolyT method. (XLS) [file pone.0048536.s001.xls]

## Sheet: Sheet1
miRNA	Primer	Sequence (5'-3')	Detail
>hsa-miR-16 MIMAT0000069	RT primer	CAGTGCAGGGTCCGAGGTCAGAGCCACCTGGGCAATTTTTTTTTTTCGCCAA
	Forward primer	TTCGGTAGCAGCACGTAAATA
>hsa-miR-21 MIMAT0000076	RT primer	CAGTGCAGGGTCCGAGGTCAGAGCCACCTGGGCAATTTTTTTTTTTTCAACAT
	Forward primer	CTCGGTAGCTTATCAGACTG
>hsa-miR-92a MIMAT0000092	RT primer	CAGTGCAGGGTCCGAGGTCAGAGCCACCTGGGCAATTTTTTTTTTTACAGGC
	Forward primer	CGGTATTGCACTTGTCCCG
>hsa-miR-210 MIMAT0000267	RT primer	CAGTGCAGGGTCCGAGGTCAGAGCCACCTGGGCAATTTTTTTTTTTCAGCCG
	Forward primer	GGCTGTGCGTGTGACAGC
>hsa-miR-223 MIMAT0000280	RT primer	CAGTGCAGGGTCCGAGGTCAGAGCCACCTGGGCAATTTTTTTTTTTGGGGTA
	Forward primer	CTCGGTGTCAGTTTGTCAAAT
>hsa-miR-140-5p MIMAT0000431	RT primer	CAGTGCAGGGTCCGAGGTCAGAGCCACCTGGGCAATTTTTTTTTTTCTACCA
	Forward primer	TCGGCAGTGGTTTTACCCTA
>hsa-let-7a MIMAT0000062	RT primer-1	CAGTGCAGGGTCCGAGGTCAGAGCCACCTGGGCAATTTTTTTTTTTAACTAT	for those except the hsa-let-7c-overexpressing sample
	RT primer-2	CAGTGCAGGGTCCGAGGTCAGAGCCACCTGGGCAATTTTTTTTTTTAACT	for the hsa-let-7c-overexpressing sample
	Forward primer-1	TCGGTGAGGTAGTAGGTTGT	for those except the hsa-let-7c-overexpressing sample
	Forward primer-2	GGTGAGGTAGTAGGTTGTATA	for the hsa-let-7c-overexpressing sample
>hsa-let-7b MIMAT0000063	RT primer	CAGTGCAGGGTCCGAGGTCAGAGCCACCTGGGCAATTTTTTTTTTTAACCAC
	Forward primer	TCGGTGAGGTAGTAGGTTGT
>hsa-let-7c MIMAT0000064	RT primer-1	CAGTGCAGGGTCCGAGGTCAGAGCCACCTGGGCAATTTTTTTTTTTAACCAT	for those except the hsa-let-7a-overexpressing sample
	RT primer-2	CAGTGCAGGGTCCGAGGTCAGAGCCACCTGGGCAATTTTTTTTTTTAACC	for the hsa-let-7a overexpressing sample
	Forward primer-1	TCGGTGAGGTAGTAGGTTGT	for those except the hsa-let-7a-overexpressing sample
	Forward primer-2	GGTGAGGTAGTAGGTTGTATG	for the hsa-let-7a overexpressing sample
>hsa-let-7d MIMAT0000065	RT primer	CAGTGCAGGGTCCGAGGTCAGAGCCACCTGGGCAATTTTTTTTTTTAACTATG
	Forward primer	CGGAGAGGTAGTAGGTTGC
>hsa-let-7e MIMAT0000066	RT primer	CAGTGCAGGGTCCGAGGTCAGAGCCACCTGGGCAATTTTTTTTTTTAACTAT
	Forward primer	GTTCGGTGAGGTAGGAGGT
>hsa-let-7f MIMAT0000067	RT primer	CAGTGCAGGGTCCGAGGTCAGAGCCACCTGGGCAATTTTTTTTTTTAACTAT
	Forward primer	GGTTCGGTGAGGTAGTAGATT
>hsa-let-7g MIMAT0000414	RT primer	CAGTGCAGGGTCCGAGGTCAGAGCCACCTGGGCAATTTTTTTTTTTAACTGT
	Forward primer	TCGGTGAGGTAGTAGTTTGTA
>hsa-let-7i MIMAT0000415	RT primer	CAGTGCAGGGTCCGAGGTCAGAGCCACCTGGGCAATTTTTTTTTTTAACAGC
	Forward primer	CGGTGAGGTAGTAGTTTGTG
SNORD47 NR_002746	RT primer	CAGTGCAGGGTCCGAGGTCAGAGCCACCTGGGCAATTTTTTTTTTTAACCTC
	Forward primer	CGCCAATGATGTAATGATTCTG
	Universal reverse primer	CAGTGCAGGGTCCGAGGT
	Universal Taqman probe	56-FAM/CAGAGCCAC/ZEN/CTGGGCAATTT/3IABkFQ
