# Supplementary material for: A Novel Real-Time PCR Assay of microRNAs Using S-Poly(T), a Specific Oligo(dT) Reverse Transcription Primer with Excellent Sensitivity and Specificity
Source: PLoS One. 2012 Nov 13;7(11):e48536. doi: 10.1371/journal.pone.0048536 (PMC3496722; doi:10.1371/journal.pone.0048536)
Supplement: Table S3 — Primers sequences for stem-loop method. (XLS) [file pone.0048536.s003.xls]

## Sheet: Sheet1
miRNA	Primer	Sequence (5'-3')
>hsa-miR-16 MIMAT0000069	stem-loop RT primer	GTCGTATCCAGTGCAGGGTCCGAGGTATTCGCACTGGATACGACCGCCAA
	Forward primer	the same as that used in S-PolyT method
>hsa-miR-21 MIMAT0000076	stem-loop RT primer	GTCGTATCCAGTGCAGGGTCCGAGGTATTCGCACTGGATACGACTCAACA
	Forward primer	the same as that used in S-PolyT method
>hsa-miR-210 MIMAT0000267	stem-loop RT primer	GTCGTATCCAGTGCAGGGTCCGAGGTATTCGCACTGGATACGACTCAGCC
	Forward primer	the same as that used in S-PolyT method
>hsa-miR-124 MIMAT0000422	stem-loop RT primer	GTCGTATCCAGTGCAGGGTCCGAGGTATTCGCACTGGATACGACGGCATT
	Forward primer	the same as that used in S-PolyT method
	Universal reverse primer	the same as that used in S-PolyT method
