# Supplementary material for: A Novel Real-Time PCR Assay of microRNAs Using S-Poly(T), a Specific Oligo(dT) Reverse Transcription Primer with Excellent Sensitivity and Specificity
Source: PLoS One. 2012 Nov 13;7(11):e48536. doi: 10.1371/journal.pone.0048536 (PMC3496722; doi:10.1371/journal.pone.0048536)
Supplement: Table S4 — Primers for miRNA vector construction. (XLS) [file pone.0048536.s004.xls]

## Sheet: Sheet1
vector	F-primer (5'-3')	R-primer (5'-3')	enzyme for ligation	PCR Size
pLVX-let-7a	cacctcGAGCGGATTCAGATAACCAAGC	gagaattCCATCCAGTGTACTTGCTACAG	Xho1-EcoR1	511
pLVX-let-7b	cacctcGAGAGCCAGGGACTTCCCAAGA	gagaatTCATGACCTGGAACAGCTCGTG	Xho1-EcoR1	544
pLVX-let-7c	cacctcgaGAACTATGGCAGGTTAGATGGTC	ggttggtctcgaattcGTTTGAACATGGAGTGACAACCC	Xho1-Bsa1	547
pLVX-let-7d	cacctcgaGACTACTGGCTTACATCCTCTG	ggttggtctcgaattcGAGGAGGAACAGCTGAGAGTCT	Xho1-Bsa1	673
pLVX-let-7e	cacctcgaGCCTGGACTCCTGGGTTCCTTG	gagaattCGAGGATCCACTGTGAAAGAGAC	Xho1-EcoR1	548
pLVX-let-7f	cacctcgaGTCTTAAAGAGATGTAGTGCAGC	gagaatTCTGTGCCTACTGTACTACTTGAAC	Xho1-EcoR1	463
pLVX-let-7g	cacctcGAGGATTCTCCAAATGTGGTG	gagaattcAAGAGGGCATTTAACTTGGGAG	Xho1-EcoR1	508
pLVX-let-7i	cacctcgaGGAAGGCAAAGGAAAAGAAGG	gagaattcAATCCAATGGCTTAGCTCTTT	Xho1-EcoR1	431
