# Supplementary material for: A Novel Real-Time PCR Assay of microRNAs Using S-Poly(T), a Specific Oligo(dT) Reverse Transcription Primer with Excellent Sensitivity and Specificity
Source: PLoS One. 2012 Nov 13;7(11):e48536. doi: 10.1371/journal.pone.0048536 (PMC3496722; doi:10.1371/journal.pone.0048536)
Supplement: Table S5 — MiRNAs profiling between hypoxic and normoxic HPASMC. (XLS) [file pone.0048536.s005.xls]

## Sheet: Sheet1
721 HPASMC miRNAs determined with S-Poly(T) profiling assays
miRNA	Log10 [Normal 2^-ΔCt]	Log10 [hypoxia 2^-ΔCt]
hsa-miR-21 MIMAT0000076	-0.410113	0.759718
hsa-miR-3200-3p MIMAT0015085	-3.42203	-2.2601
hsa-miR-181a MIMAT0000256	-1.43362	-0.468885
hsa-miR-885-3p MIMAT0004948	-4.04274	-3.11267
hsa-miR-3943 MIMAT0018359	-3.39604	-2.53294
hsa-miR-875-3p MIMAT0004923	-4.03192	-3.42244
hsa-let-7c MIMAT0000064	-0.789898	-0.233002
hsa-miR-125a-5p MIMAT0000443	-2.70568	-2.21638
hsa-miR-3654 MIMAT0018074	-2.40921	-1.93102
hsa-miR-451 MIMAT0001631	-4.44666	-3.97149
hsa-miR-3652 MIMAT0018072	-2.20524	-1.73298
hsa-miR-4312 MIMAT0016864	-3.63775	-3.20173
hsa-miR-1224-5p MIMAT0005458	-2.70749	-2.2841
hsa-miR-1247 MIMAT0005899	-3.4786	-3.11824
hsa-miR-26b MIMAT0000083	-2.58409	-2.24217
hsa-miR-3124-5p MIMAT0014986	-3.49008	-3.15053
hsa-miR-1303 MIMAT0005891	-4.33649	-4.00997
hsa-miR-3185 MIMAT0015065	-2.72011	-2.40479
hsa-miR-125b-2* MIMAT0004603	-4.39002	-4.08125
hsa-miR-551a MIMAT0003214	-3.6702	-3.37008
hsa-miR-1914* MIMAT0007890	-2.2343	-1.94224
hsa-miR-1249 MIMAT0005901	-1.91051	-1.62716
hsa-miR-1250 MIMAT0005902	-4.07653	-3.79434
hsa-miR-3165 MIMAT0015039	-3.77872	-3.4969
hsa-miR-497* MIMAT0004768	-4.30125	-4.02879
hsa-miR-518e MIMAT0002861	-4.44715	-4.17527
hsa-miR-2114* MIMAT0011157	-4.00914	-3.73831
hsa-miR-27b MIMAT0000419	-0.792556	-0.522314
hsa-miR-210 MIMAT0000267	-0.214535	0.257906
hsa-miR-376c MIMAT0000720	-3.19429	-2.93195
hsa-miR-3907 MIMAT0018179	-2.00982	-1.75311
hsa-miR-550a* MIMAT0003257	-4.35136	-4.10885
hsa-miR-3194-5p MIMAT0015078	-3.19294	-2.95128
hsa-miR-4323 MIMAT0016875	-1.98496	-1.75273
hsa-miR-1236 MIMAT0005591	-4.45323	-4.2245
hsa-miR-3131 MIMAT0014996	-3.28947	-3.06446
hsa-miR-3065-3p MIMAT0015378	-3.41269	-3.19502
hsa-miR-1912 MIMAT0007887	-3.97699	-3.76358
hsa-miR-1185 MIMAT0005798	-3.52645	-3.31439
hsa-miR-664 MIMAT0005949	-3.18582	-2.97561
hsa-miR-129-5p MIMAT0000242	-3.15967	-2.94986
hsa-miR-708 MIMAT0004926	-2.2053	-1.99597
hsa-miR-4326 MIMAT0016888	-3.40816	-3.19955
hsa-miR-616* MIMAT0003284	-4.18777	-3.98409
hsa-miR-34c-5p MIMAT0000686	-3.39352	-3.19475
hsa-miR-193a-3p MIMAT0000459	-1.75874	-1.5609
hsa-miR-379 MIMAT0000733	-2.85234	-2.6612
hsa-miR-197 MIMAT0000227	-1.93885	-1.74971
hsa-miR-337-3p MIMAT0000754	-1.93885	-1.74971
hsa-miR-29b MIMAT0000100	-1.15758	-0.969695
hsa-miR-1294 MIMAT0005884	-3.74337	-3.55697
hsa-miR-634 MIMAT0003304	-3.94159	-3.75549
hsa-miR-455-5p MIMAT0003150	-2.52314	-2.33925
hsa-miR-153 MIMAT0000439	-4.46908	-4.28758
hsa-miR-509-3-5p MIMAT0004975	-2.18983	-2.01082
hsa-let-7e MIMAT0000066	-1.0953	-0.917259
hsa-miR-4324 MIMAT0016876	-0.936421	-0.758674
hsa-miR-1468 MIMAT0006789	-4.37592	-4.20225
hsa-miR-204 MIMAT0000265	-3.92444	-3.75574
hsa-miR-454 MIMAT0003885	-3.14598	-2.97799
hsa-miR-30c MIMAT0000244	-1.5527	-1.38661
hsa-miR-128 MIMAT0000424	-2.09439	-1.93033
hsa-miR-4305 MIMAT0016857	-2.99157	-2.82785
hsa-miR-4262 MIMAT0016894	-3.59659	-3.43432
hsa-miR-4265 MIMAT0016891	-2.84574	-2.68621
hsa-miR-374b* MIMAT0004956	-4.28869	-4.12982
hsa-miR-134 MIMAT0000447	-1.89511	-1.73783
hsa-miR-1321 MIMAT0005952	-3.97922	-3.82848
hsa-miR-200c MIMAT0000617	-3.98316	-3.83653
hsa-miR-411 MIMAT0003329	-2.99545	-2.84937
hsa-miR-4306 MIMAT0016858	-3.91403	-3.76902
hsa-miR-3683 MIMAT0018111	-4.07328	-3.92996
hsa-miR-1539 MIMAT0007401	-3.08711	-2.9465
hsa-miR-99a MIMAT0000097	-3.30967	-3.16925
hsa-miR-18b* MIMAT0004751	-3.71043	-3.57211
hsa-miR-4291 MIMAT0016922	-3.17322	-3.03652
hsa-miR-889 MIMAT0004921	-3.67809	-3.54324
hsa-miR-320e MIMAT0015072	-3.782	-3.64722
hsa-miR-548w MIMAT0015060	-4.10403	-3.97168
hsa-miR-1908 MIMAT0007881	-0.676402	-0.548802
hsa-miR-942 MIMAT0004985	-3.86863	-3.74245
hsa-miR-30a MIMAT0000087	-1.19682	-1.07264
hsa-miR-3945 MIMAT0018361	-3.93284	-3.81084
hsa-miR-1204 MIMAT0005868	-3.29579	-3.17385
hsa-miR-495 MIMAT0002817	-1.67148	-1.55147
hsa-miR-323b-3p MIMAT0015050	-2.64254	-2.52403
hsa-miR-127-3p MIMAT0000446	-0.912282	-0.794203
hsa-miR-25 MIMAT0000081	-1.54935	-1.43219
hsa-miR-19b MIMAT0000074	-0.595099	-0.478313
hsa-miR-548t MIMAT0015009	-4.22194	-4.10519
hsa-miR-96* MIMAT0004510	-4.04405	-3.92746
hsa-miR-15a* MIMAT0004488	-3.22919	-3.11267
hsa-miR-3157-5p MIMAT0015031	-3.7427	-3.62896
hsa-miR-182 MIMAT0000259	-4.01849	-3.90789
hsa-miR-380 MIMAT0000735	-4.08753	-3.9786
hsa-miR-136 MIMAT0000448	-2.36575	-2.25915
hsa-miR-188-3p MIMAT0004613	-3.50889	-3.40439
hsa-miR-576-5p MIMAT0003241	-4.09697	-3.9932
hsa-miR-549 MIMAT0003333	-4.4233	-4.3209
hsa-miR-450a MIMAT0001545	-2.31787	-2.21633
hsa-miR-3655 MIMAT0018075	-2.91358	-2.8129
hsa-miR-342-5p MIMAT0004694	-3.69938	-3.60068
hsa-miR-874 MIMAT0004911	-3.14383	-3.04527
hsa-miR-130b MIMAT0000691	-2.8925	-2.79412
hsa-miR-3160-3p MIMAT0015034	-3.8643	-3.7688
hsa-miR-892b MIMAT0004918	-3.9111	-3.81585
hsa-miR-3176 MIMAT0015053	-1.82284	-1.7285
hsa-miR-770-5p MIMAT0003948	-3.91971	-3.82555
hsa-miR-152 MIMAT0000438	-1.19928	-1.10616
hsa-miR-222 MIMAT0000279	-0.0203073	0.0722326
hsa-miR-31 MIMAT0000089	0.229505	0.320982
hsa-let-7b MIMAT0000063	-0.171548	-0.0807245
hsa-miR-3144-5p MIMAT0015014	-4.48447	-4.39408
hsa-miR-193a-5p MIMAT0004614	-1.55399	-1.46398
hsa-miR-1184 MIMAT0005829	-4.25086	-4.16258
hsa-miR-302d MIMAT0000718	-3.59869	-3.51358
hsa-let-7i MIMAT0000415	-0.829551	-0.745877
hsa-miR-574-3p MIMAT0003239	-1.16238	-1.08
hsa-miR-720 MIMAT0005954	-0.11565	-0.0332996
hsa-miR-29a* MIMAT0004503	-3.00559	-2.92382
hsa-miR-195 MIMAT0000461	-1.51258	-1.43127
hsa-miR-32 MIMAT0000090	-4.11405	-4.03304
hsa-miR-668 MIMAT0003881	-2.28211	-2.20261
hsa-miR-376a* MIMAT0003386	-3.07333	-2.99525
hsa-miR-101 MIMAT0000099	-2.91443	-2.83679
hsa-miR-1976 MIMAT0009451	-2.70817	-2.63083
hsa-miR-26a MIMAT0000082	-1.33907	-1.26189
hsa-miR-4328 MIMAT0016926	-1.77861	-1.7019
hsa-miR-449b MIMAT0003327	-4.38623	-4.31015
hsa-miR-3065-5p MIMAT0015066	-3.79832	-3.72253
hsa-miR-3182 MIMAT0015062	-2.5274	-2.45179
hsa-miR-3150a-3p MIMAT0015023	-3.83999	-3.76486
hsa-miR-3605-3p MIMAT0017982	-3.96127	-3.88657
hsa-miR-2355-3p MIMAT0017950	-3.42358	-3.34974
hsa-miR-361-5p MIMAT0000703	-2.4158	-2.34209
hsa-miR-410 MIMAT0002171	-4.35461	-4.28251
hsa-miR-191 MIMAT0000440	-1.11726	-1.04695
hsa-miR-15a MIMAT0000068	-0.778977	-0.709177
hsa-miR-4296 MIMAT0016845	-3.66709	-3.59879
hsa-miR-1246 MIMAT0005898	-2.42782	-2.35962
hsa-miR-208a MIMAT0000241	-2.97553	-2.90873
hsa-miR-484 MIMAT0002174	-1.28718	-1.22098
hsa-miR-320a MIMAT0000510	-0.792894	-0.726899
hsa-miR-660 MIMAT0003338	-1.98278	-1.91768
hsa-miR-28-3p MIMAT0004502	-2.58975	-2.52472
hsa-miR-221 MIMAT0000278	-0.444719	-0.379883
hsa-miR-1180 MIMAT0005825	-2.55077	-2.48631
hsa-miR-29a MIMAT0000086	0.119626	0.182072
hsa-miR-3651 MIMAT0018071	-1.28806	-1.22595
hsa-miR-103a-2* MIMAT0009196	-2.25974	-2.19784
hsa-miR-4267 MIMAT0016893	-4.45196	-4.39026
hsa-miR-655 MIMAT0003331	-3.98881	-3.92776
hsa-miR-3607-3p MIMAT0017985	-3.56024	-3.49972
hsa-miR-194* MIMAT0004671	-2.47816	-2.41814
hsa-miR-424* MIMAT0004749	-2.46812	-2.40935
hsa-miR-3125 MIMAT0014988	-4.04737	-3.98952
hsa-miR-744 MIMAT0004945	-1.74484	-1.6876
hsa-miR-3647-5p MIMAT0018066	-2.32917	-2.2728
hsa-miR-145 MIMAT0000437	-0.467209	-0.413099
hsa-miR-409-5p MIMAT0001638	-2.58416	-2.53034
hsa-miR-483-3p MIMAT0002173	-3.56225	-3.50938
hsa-miR-10a MIMAT0000253	-0.618186	-0.566282
hsa-miR-374b MIMAT0004955	-2.92858	-2.87672
hsa-miR-148a MIMAT0000243	-2.33204	-2.28229
hsa-miR-132* MIMAT0004594	-2.74824	-2.69891
hsa-miR-199b-5p MIMAT0000263	-1.14222	-1.09303
hsa-miR-370 MIMAT0000722	-2.15751	-2.10878
hsa-miR-22 MIMAT0000077	0.0931283	0.14042
hsa-miR-299-5p MIMAT0002890	-2.08183	-2.03503
hsa-miR-1280 MIMAT0005946	0.589235	0.634956
hsa-miR-340* MIMAT0000750	-3.34414	-3.29862
hsa-miR-1271 MIMAT0005796	-2.75417	-2.70911
hsa-miR-590-5p MIMAT0003258	-4.34458	-4.29971
hsa-miR-30d MIMAT0000245	-2.17856	-2.1344
hsa-miR-17 MIMAT0000070	-2.50013	-2.45618
hsa-miR-324-5p MIMAT0000761	-1.69857	-1.65518
hsa-miR-362-5p MIMAT0000705	-2.31672	-2.27501
hsa-miR-301a MIMAT0000688	-3.18772	-3.14636
hsa-miR-135b* MIMAT0004698	-2.90164	-2.86054
hsa-miR-146a MIMAT0000449	-2.56489	-2.524
hsa-miR-1197 MIMAT0005955	-3.71736	-3.67652
hsa-miR-625* MIMAT0004808	-3.23347	-3.19332
hsa-miR-22* MIMAT0004495	-1.12216	-1.08382
hsa-miR-20b* MIMAT0004752	-4.40147	-4.3636
hsa-miR-431* MIMAT0004757	-2.74428	-2.7066
hsa-miR-629* MIMAT0003298	-3.78529	-3.74768
hsa-miR-320b MIMAT0005792	-1.31809	-1.28094
hsa-miR-3126-5p MIMAT0014989	-0.767754	-0.730954
hsa-miR-154 MIMAT0000452	-2.12422	-2.08743
hsa-miR-421 MIMAT0003339	-4.32995	-4.29318
hsa-miR-542-3p MIMAT0003389	-2.25578	-2.21984
hsa-miR-452 MIMAT0001635	-2.2012	-2.16558
hsa-miR-140-3p MIMAT0004597	-1.5589	-1.52349
hsa-miR-193b MIMAT0002819	-0.775607	-0.740357
hsa-miR-3687 MIMAT0018115	-2.71847	-2.68326
hsa-miR-301b MIMAT0004958	-3.97187	-3.93707
hsa-miR-124 MIMAT0000422	-0.785684	-1.28497
hsa-miR-532-5p MIMAT0002888	-2.36276	-2.32926
hsa-miR-30a* MIMAT0000088	-2.54352	-2.51113
hsa-miR-30e* MIMAT0000693	-2.55395	-2.52165
hsa-miR-425 MIMAT0003393	-1.63187	-1.59973
hsa-miR-17* MIMAT0000071	-2.46563	-2.43513
hsa-miR-194 MIMAT0000460	-3.21721	-3.18721
hsa-miR-218-2* MIMAT0004566	-4.26068	-4.23164
hsa-miR-501-3p MIMAT0004774	-3.96477	-3.93623
hsa-miR-2116* MIMAT0011161	-3.91011	-3.88189
hsa-miR-328 MIMAT0000752	-3.14653	-3.11858
hsa-let-7i* MIMAT0004585	-1.62076	-1.59297
hsa-miR-1203 MIMAT0005866	-1.98069	-1.9531
hsa-miR-628-3p MIMAT0003297	-4.45396	-4.42651
hsa-miR-3193 MIMAT0015077	-3.81519	-3.78782
hsa-miR-493* MIMAT0002813	-2.09978	-2.07273
hsa-miR-485-3p MIMAT0002176	-1.98408	-1.95742
hsa-miR-1253 MIMAT0005904	-3.67705	-3.65062
hsa-miR-1911* MIMAT0007886	-3.17328	-3.14731
hsa-miR-3647-3p MIMAT0018067	-2.52191	-2.49808
hsa-miR-500a MIMAT0004773	-2.51372	-2.49001
hsa-miR-33a* MIMAT0004506	-3.59383	-3.57073
hsa-miR-656 MIMAT0003332	-3.59383	-3.57073
hsa-miR-935 MIMAT0004978	-1.94887	-1.92621
hsa-miR-543 MIMAT0004954	-2.25756	-2.2351
hsa-miR-4286 MIMAT0016916	-0.811531	-0.78913
hsa-miR-4315 MIMAT0016866	-3.81278	-3.79121
hsa-miR-455-3p MIMAT0004784	-1.55849	-1.53709
hsa-miR-339-3p MIMAT0004702	-3.07508	-3.05394
hsa-miR-1207-5p MIMAT0005871	-1.14517	-1.12438
hsa-miR-212 MIMAT0000269	-2.41183	-2.39111
hsa-miR-3158-3p MIMAT0015032	-3.68903	-3.66891
hsa-miR-4255 MIMAT0016885	-3.96431	-3.9451
hsa-miR-1296 MIMAT0005794	-1.65633	-1.63732
hsa-miR-506 MIMAT0002878	-4.41786	-4.39916
hsa-miR-147 MIMAT0000251	-3.61937	-3.60092
hsa-miR-539 MIMAT0003163	-3.89173	-3.8734
hsa-miR-148b MIMAT0000759	-1.98804	-1.97036
hsa-miR-574-5p MIMAT0004795	-1.20281	-1.18515
hsa-miR-769-5p MIMAT0003886	-2.80689	-2.78976
hsa-miR-214 MIMAT0000271	-0.808428	-0.791309
hsa-miR-3141 MIMAT0015010	-2.04504	-2.02829
hsa-let-7a* MIMAT0004481	-4.32386	-4.30829
hsa-miR-219-5p MIMAT0000276	-4.06986	-4.05467
hsa-miR-34a MIMAT0000255	-0.971774	-0.956859
hsa-miR-193b* MIMAT0004767	-2.54506	-2.53067
hsa-miR-138 MIMAT0000430	-1.90263	-1.88901
hsa-miR-26a-1* MIMAT0004499	-4.09703	-4.08379
hsa-miR-224* MIMAT0009198	-2.69054	-2.67765
hsa-let-7d* MIMAT0004484	-2.64534	-2.6334
hsa-miR-1231 MIMAT0005586	-2.07867	-2.06706
hsa-miR-93 MIMAT0000093	-1.33551	-1.32394
hsa-miR-498 MIMAT0002824	-4.2314	-4.21992
hsa-miR-26b* MIMAT0004500	-2.92485	-2.9138
hsa-miR-378 MIMAT0000732	-3.35909	-3.34806
hsa-miR-4257 MIMAT0016878	-2.58969	-2.57873
hsa-miR-1226 MIMAT0005577	-2.97628	-2.9661
hsa-miR-487b MIMAT0003180	-1.65572	-1.6456
hsa-miR-31* MIMAT0004504	-1.66804	-1.65804
hsa-miR-1288 MIMAT0005942	-3.09851	-3.08892
hsa-miR-155 MIMAT0000646	-1.95379	-1.94495
hsa-miR-1299 MIMAT0005887	-4.28846	-4.27997
hsa-miR-542-5p MIMAT0003340	-2.7916	-2.78357
hsa-miR-196b* MIMAT0009201	-4.39883	-4.39098
hsa-miR-107 MIMAT0000104	-0.789047	-0.781796
hsa-miR-139-5p MIMAT0000250	-2.54222	-2.53552
hsa-miR-23a* MIMAT0004496	-2.82835	-2.82242
hsa-miR-1205 MIMAT0005869	-2.92283	-2.91723
hsa-miR-3917 MIMAT0018191	-3.54275	-3.53747
hsa-miR-675 MIMAT0004284	-1.36004	-1.35515
hsa-miR-361-3p MIMAT0004682	-2.71163	-2.70686
hsa-miR-3918 MIMAT0018192	-2.47195	-2.46778
hsa-miR-583 MIMAT0003248	-3.42899	-3.42503
hsa-miR-638 MIMAT0003308	-0.854673	-0.850748
hsa-miR-24-2* MIMAT0004497	-2.20014	-2.19701
hsa-miR-3200-5p MIMAT0017392	-2.99026	-2.98791
hsa-miR-20a MIMAT0000075	-1.87396	-1.8726
hsa-miR-21* MIMAT0004494	-1.29457	-1.29339
hsa-miR-27a* MIMAT0004501	-2.50154	-2.50044
hsa-miR-3155 MIMAT0015029	-2.83466	-2.83408
hsa-miR-642a MIMAT0003312	-4.32361	-4.32308
hsa-miR-3186-3p MIMAT0015068	-4.44983	-4.45048
hsa-miR-3190 MIMAT0015073	-3.73149	-3.73231
hsa-miR-125b MIMAT0000423	0.783501	0.781954
hsa-miR-362-3p MIMAT0004683	-3.55175	-3.55407
hsa-miR-1291 MIMAT0005881	-2.2263	-2.22912
hsa-miR-1909* MIMAT0007882	-2.23533	-2.23839
hsa-miR-487a MIMAT0002178	-2.75712	-2.76061
hsa-miR-1289 MIMAT0005879	-3.75779	-3.76183
hsa-miR-3179 MIMAT0015056	-4.3157	-4.31999
hsa-let-7a MIMAT0000062	0.0922393	0.0876244
hsa-miR-127-5p MIMAT0004604	-2.62451	-2.62927
hsa-miR-3691-5p MIMAT0018120	-4.08991	-4.09495
hsa-miR-151-5p MIMAT0004697	-0.575535	-0.581697
hsa-miR-145* MIMAT0004601	-2.93618	-2.94272
hsa-miR-3667-3p MIMAT0018090	-4.15042	-4.15749
hsa-miR-570 MIMAT0003235	-4.1248	-4.13194
hsa-miR-1287 MIMAT0005878	-3.35274	-3.36001
hsa-miR-143 MIMAT0000435	-0.403079	-0.410398
hsa-miR-141 MIMAT0000432	-3.98372	-3.99163
hsa-miR-92a MIMAT0000092	-0.490819	-0.498935
hsa-miR-3692 MIMAT0018122	-3.25042	-3.25865
hsa-miR-15b* MIMAT0004586	-3.72321	-3.73225
hsa-miR-505 MIMAT0002876	-2.13387	-2.14296
hsa-miR-30d* MIMAT0004551	-4.18478	-4.19468
hsa-miR-576-3p MIMAT0004796	-3.30461	-3.31716
hsa-miR-136* MIMAT0004606	-2.77677	-2.7899
hsa-miR-25* MIMAT0004498	-2.1849	-2.19804
hsa-miR-129-3p MIMAT0004605	-2.14524	-2.15975
hsa-miR-379* MIMAT0004690	-2.90413	-2.91872
hsa-miR-1248 MIMAT0005900	-1.49812	-1.51345
hsa-miR-589 MIMAT0004799	-2.87222	-2.88784
hsa-miR-132 MIMAT0000426	-1.04373	-1.05939
hsa-miR-24-1* MIMAT0000079	-2.2382	-2.25513
hsa-miR-513a-5p MIMAT0002877	-3.76822	-3.78635
hsa-miR-323-5p MIMAT0004696	-1.6014	-1.61969
hsa-miR-3161 MIMAT0015035	-4.02246	-4.04076
hsa-miR-1262 MIMAT0005914	-4.35838	-4.37729
hsa-miR-101* MIMAT0004513	-3.78878	-3.80791
hsa-miR-342-3p MIMAT0000753	-1.56144	-1.58076
hsa-miR-423-3p MIMAT0001340	-1.21408	-1.23453
hsa-miR-34c-3p MIMAT0004677	-3.9557	-3.97706
hsa-miR-221* MIMAT0004568	-2.32659	-2.34845
hsa-miR-3116 MIMAT0014978	-3.35651	-3.37897
hsa-miR-151-3p MIMAT0000757	-1.39595	-1.41893
hsa-miR-432 MIMAT0002814	-1.9903	-2.0145
hsa-miR-424 MIMAT0001341	-0.0959805	0.206461
hsa-miR-381 MIMAT0000736	-2.19045	-2.21511
hsa-miR-3162-5p MIMAT0015036	-4.35006	-4.37499
hsa-miR-3605-5p MIMAT0017981	-4.02651	-4.05144
hsa-miR-766 MIMAT0003888	-1.78105	-1.8066
hsa-miR-1301 MIMAT0005797	-3.06951	-3.09532
hsa-miR-24 MIMAT0000080	0.343804	0.31653
hsa-miR-1825 MIMAT0006765	-3.13095	-3.15865
hsa-miR-125a-3p MIMAT0004602	-3.15218	-3.18002
hsa-miR-23a MIMAT0000078	0.15883	0.130798
hsa-miR-501-5p MIMAT0002872	-3.04007	-3.06835
hsa-miR-541* MIMAT0004919	-4.33706	-4.36582
hsa-miR-129* MIMAT0004548	-2.34472	-2.37381
hsa-miR-3173-3p MIMAT0015048	-3.12626	-3.15594
hsa-miR-4298 MIMAT0016852	-2.22148	-2.25297
hsa-miR-329 MIMAT0001629	-1.76853	-1.80033
hsa-miR-29c* MIMAT0004673	-3.30578	-3.33837
hsa-miR-18a* MIMAT0002891	-3.34894	-3.38214
hsa-miR-16-1* MIMAT0004489	-3.8523	-3.88559
hsa-miR-3908 MIMAT0018182	-4.05412	-4.0883
hsa-miR-608 MIMAT0003276	-3.44644	-3.48078
hsa-miR-1224-3p MIMAT0005459	-2.18031	-2.21499
hsa-miR-103a MIMAT0000101	-0.762242	-0.796975
hsa-miR-4274 MIMAT0016906	-3.07141	-3.10708
hsa-miR-493 MIMAT0003161	-2.80831	-2.84495
hsa-miR-130b* MIMAT0004680	-3.21683	-3.25347
hsa-miR-320c MIMAT0005793	-1.98545	-2.02305
hsa-miR-30c-2* MIMAT0004550	-3.45254	-3.49067
hsa-miR-1286 MIMAT0005877	-3.67576	-3.71684
hsa-miR-154* MIMAT0000453	-2.36324	-2.40453
hsa-miR-532-3p MIMAT0004780	-1.9556	-1.99755
hsa-miR-125b-1* MIMAT0004592	-2.29179	-2.33462
hsa-miR-425* MIMAT0001343	-2.6968	-2.74096
hsa-miR-100 MIMAT0000098	0.221187	0.176797
hsa-miR-877 MIMAT0004949	-3.23207	-3.27762
hsa-miR-654-3p MIMAT0004814	-1.57921	-1.62541
hsa-miR-106b MIMAT0000680	-1.32484	-1.37109
hsa-miR-19a MIMAT0000073	-1.0694	-1.11569
hsa-miR-124* MIMAT0004591	-4.39153	-4.43936
hsa-miR-1255b MIMAT0005945	-2.21224	-2.2601
hsa-miR-4301 MIMAT0016850	-4.11318	-4.16127
hsa-miR-409-3p MIMAT0001639	-1.4154	-1.46389
hsa-miR-1471 MIMAT0007349	0.722734	0.67332
hsa-miR-938 MIMAT0004981	-4.54569	-4.59529
hsa-miR-497 MIMAT0002820	-1.5178	-1.56755
hsa-miR-491-5p MIMAT0002807	-2.93126	-2.98284
hsa-miR-657 MIMAT0003335	-3.10358	-3.15533
hsa-miR-4319 MIMAT0016870	-4.5181	-4.57044
hsa-miR-365 MIMAT0000710	-2.25188	-2.30445
hsa-miR-369-5p MIMAT0001621	-2.53222	-2.58506
hsa-miR-4276 MIMAT0016904	-3.81066	-3.86352
hsa-miR-23b MIMAT0000418	0.176458	0.473741
hsa-miR-181d MIMAT0002821	-2.55624	-2.60949
hsa-miR-411* MIMAT0004813	-2.14347	-2.1969
hsa-miR-4261 MIMAT0016890	-4.00669	-4.06152
hsa-miR-346 MIMAT0000773	-2.77696	-2.83272
hsa-miR-452* MIMAT0001636	-3.67959	-3.73545
hsa-miR-149 MIMAT0000450	-2.45952	-2.51641
hsa-miR-296-5p MIMAT0000690	-2.48458	-2.54151
hsa-miR-4251 MIMAT0016883	-3.66037	-3.7176
hsa-miR-1272 MIMAT0005925	-4.0578	-4.11562
hsa-miR-3156-5p MIMAT0015030	-4.30571	-4.36527
hsa-miR-3132 MIMAT0014997	-3.95345	-4.01337
hsa-miR-199a-3p MIMAT0000232	0.0383138	-0.0221781
hsa-miR-552 MIMAT0003215	-4.39296	-4.45356
hsa-miR-3653 MIMAT0018073	-4.22015	-4.28129
hsa-miR-4297 MIMAT0016846	-3.38725	-3.44865
hsa-miR-3151 MIMAT0015024	-3.10597	-3.1677
hsa-miR-582-5p MIMAT0003247	-4.12442	-4.18697
hsa-miR-3934 MIMAT0018349	-4.01456	-4.07711
hsa-miR-218 MIMAT0000275	-2.81098	-2.87382
hsa-miR-139-3p MIMAT0004552	-1.29037	-1.35362
hsa-miR-30c-1* MIMAT0004674	-4.25294	-4.31694
hsa-miR-604 MIMAT0003272	-3.97454	-4.03855
hsa-miR-7-1* MIMAT0004553	-3.52409	-3.58871
hsa-miR-3175 MIMAT0015052	-0.607227	-0.672896
hsa-miR-466 MIMAT0015002	-3.63118	-3.69701
hsa-miR-33a MIMAT0000091	-2.38445	-2.45031
hsa-miR-4278 MIMAT0016910	-4.05969	-4.12596
hsa-miR-29b-1* MIMAT0004514	-2.27527	-2.3422
hsa-miR-339-5p MIMAT0000764	-1.7202	-1.78719
hsa-miR-199b-3p MIMAT0004563	0.247255	0.179871
hsa-miR-1538 MIMAT0007400	-1.33573	-1.4046
hsa-miR-3170 MIMAT0015045	-3.76679	-3.83577
hsa-miR-374a MIMAT0000727	-3.3834	-3.4528
hsa-miR-423-5p MIMAT0004748	-1.5654	-1.63572
hsa-miR-217 MIMAT0000274	-4.47511	-4.54553
hsa-miR-1911 MIMAT0007885	-3.53219	-3.60323
hsa-miR-3154 MIMAT0015028	-3.31601	-3.38706
hsa-miR-376b MIMAT0002172	-3.18677	-3.25811
hsa-miR-3679-5p MIMAT0018104	-3.72525	-3.79678
hsa-miR-15b MIMAT0000417	-1.03101	-1.10352
hsa-miR-1281 MIMAT0005939	-2.49247	-2.56507
hsa-miR-1255a MIMAT0005906	-4.02315	-4.09665
hsa-miR-146b-5p MIMAT0002809	-1.824	-1.89901
hsa-miR-486-5p MIMAT0002177	-3.0173	-3.09305
hsa-miR-30e MIMAT0000692	-1.8647	-1.94084
hsa-miR-585 MIMAT0003250	-4.35894	-4.43542
hsa-miR-92b MIMAT0003218	-1.48848	-1.56504
hsa-miR-199a-5p MIMAT0000231	-0.885859	-0.962651
hsa-miR-1228* MIMAT0005582	-0.683974	-0.761872
hsa-let-7d MIMAT0000065	-1.08715	-1.16589
hsa-miR-23c MIMAT0018000	-0.991748	-1.07064
hsa-miR-20a* MIMAT0004493	-3.17846	-3.25746
hsa-miR-140-5p MIMAT0000431	-4.11462	-4.19391
hsa-let-7f-2* MIMAT0004487	-4.26679	-4.34678
hsa-miR-185* MIMAT0004611	-3.72418	-3.8044
hsa-miR-345 MIMAT0000772	-2.00564	-2.08598
hsa-miR-330-3p MIMAT0000751	-2.3103	-2.39115
hsa-miR-632 MIMAT0003302	-2.25155	-2.33265
hsa-miR-181a* MIMAT0000270	-2.56819	-2.65042
hsa-miR-29b-2* MIMAT0004515	-2.97656	-3.05922
hsa-miR-4253 MIMAT0016882	-3.79055	-3.8733
hsa-miR-186 MIMAT0000456	-3.15324	-3.23607
hsa-miR-1207-3p MIMAT0005872	-1.29135	-1.37453
hsa-miR-744* MIMAT0004946	-3.79155	-3.87485
hsa-miR-147b MIMAT0004928	-2.516	-2.59938
hsa-miR-758 MIMAT0003879	-2.47932	-2.56273
hsa-miR-3130-5p MIMAT0014995	-4.02023	-4.10365
hsa-miR-99a* MIMAT0004511	-3.44109	-3.5274
hsa-miR-496 MIMAT0002818	-2.73081	-2.8177
hsa-let-7b* MIMAT0004482	-2.66329	-2.75082
hsa-miR-3681* MIMAT0018109	-4.30606	-4.3944
hsa-miR-598 MIMAT0003266	-3.03517	-3.12382
hsa-miR-555 MIMAT0003219	-4.18979	-4.28034
hsa-let-7f-1* MIMAT0004486	-4.20785	-4.29918
hsa-miR-3649 MIMAT0018069	-4.1403	-4.23225
hsa-miR-337-5p MIMAT0004695	-1.36019	-1.45236
hsa-miR-185 MIMAT0000455	-1.74517	-1.83757
hsa-miR-377 MIMAT0000730	-1.79085	-1.88554
hsa-miR-659 MIMAT0003337	-3.71825	-3.81302
hsa-miR-181b MIMAT0000257	-0.772648	-0.868223
hsa-miR-378c MIMAT0016847	-3.31762	-3.41435
hsa-miR-665 MIMAT0004952	-1.51387	-1.61079
hsa-miR-941 MIMAT0004984	-3.23457	-3.33217
hsa-miR-4304 MIMAT0016854	-2.52524	-2.62385
hsa-miR-99b* MIMAT0004678	-2.83121	-2.93166
hsa-miR-625 MIMAT0003294	-2.2193	-2.32024
hsa-miR-214* MIMAT0004564	-1.82242	-1.92434
hsa-miR-98 MIMAT0000096	-2.39248	-2.49494
hsa-miR-1285 MIMAT0005876	-2.42826	-2.53146
hsa-miR-877* MIMAT0004950	-3.32717	-3.4314
hsa-miR-302b MIMAT0000715	-3.58881	-3.69358
hsa-miR-302a MIMAT0000684	-3.67327	-3.7781
hsa-miR-3676 MIMAT0018100	-1.09741	-1.20242
hsa-miR-2909 MIMAT0013863	-3.40875	-3.51404
hsa-miR-4318 MIMAT0016869	-3.30688	-3.41361
hsa-miR-30b* MIMAT0004589	-3.55936	-3.6664
hsa-miR-3191 MIMAT0015075	-2.64959	-2.75827
hsa-miR-3137 MIMAT0015005	-1.44717	-1.55647
hsa-miR-3690 MIMAT0018119	-3.66231	-3.77191
hsa-miR-622 MIMAT0003291	-2.96164	-3.07282
hsa-miR-4258 MIMAT0016879	-1.68149	-1.79275
hsa-miR-19b-1* MIMAT0004491	-3.31927	-3.43088
hsa-miR-135b MIMAT0000758	-3.27495	-3.38825
hsa-miR-181c* MIMAT0004559	-3.1745	-3.28826
hsa-miR-377* MIMAT0004689	-3.2029	-3.31717
hsa-miR-544 MIMAT0003164	-3.15	-3.26477
hsa-miR-629 MIMAT0004810	-3.15	-3.26477
hsa-miR-183 MIMAT0000261	-3.73185	-3.84853
hsa-miR-106b* MIMAT0004672	-2.68385	-2.80112
hsa-miR-514b-5p MIMAT0015087	-3.84189	-3.96059
hsa-miR-16-2* MIMAT0004518	-3.51009	-3.62955
hsa-miR-10a* MIMAT0004555	-3.21081	-3.33146
hsa-miR-34a* MIMAT0004557	-3.21081	-3.33146
hsa-miR-640 MIMAT0003310	-4.28889	-4.40967
hsa-miR-181c MIMAT0000258	-1.96511	-2.08596
hsa-miR-647 MIMAT0003317	-3.27599	-3.39853
hsa-miR-662 MIMAT0003325	-3.02157	-3.14466
hsa-miR-571 MIMAT0003236	-3.25915	-3.38239
hsa-miR-4311 MIMAT0016863	-3.60707	-3.73039
hsa-miR-340 MIMAT0004692	-4.43608	-4.56009
hsa-miR-330-5p MIMAT0004693	-2.7861	-2.9106
hsa-miR-100* MIMAT0004512	-3.23558	-3.36117
hsa-miR-491-3p MIMAT0004765	-3.32247	-3.44883
hsa-miR-10b MIMAT0000254	-2.33368	-2.46342
hsa-miR-1227 MIMAT0005580	-3.9022	-4.03224
hsa-miR-34b* MIMAT0000685	-3.18923	-3.31956
hsa-let-7g* MIMAT0004584	-3.27484	-3.40595
hsa-miR-3135 MIMAT0015001	-3.45278	-3.58402
hsa-miR-1273 MIMAT0005926	-1.83455	-1.96608
hsa-miR-602 MIMAT0003270	-2.98863	-3.1212
hsa-miR-378* MIMAT0000731	-3.57048	-3.70368
hsa-miR-504 MIMAT0002875	-3.60551	-3.7389
hsa-miR-1323 MIMAT0005795	-4.29854	-4.43304
hsa-miR-224 MIMAT0000281	-1.35812	-1.49273
hsa-miR-708* MIMAT0004927	-3.63705	-3.77174
hsa-miR-3180-3p MIMAT0015058	-2.4912	-2.62633
hsa-miR-2110 MIMAT0010133	-1.79864	-1.93385
hsa-miR-548d-3p MIMAT0003323	-3.00019	-3.13591
hsa-miR-596 MIMAT0003264	-1.33948	-1.47588
hsa-miR-637 MIMAT0003307	-3.0138	-3.1515
hsa-miR-3139 MIMAT0015007	-3.39067	-3.52981
hsa-miR-1260b MIMAT0015041	-0.284804	-0.425441
hsa-miR-181a-2* MIMAT0004558	-2.9707	-3.11245
hsa-miR-27b* MIMAT0004588	-3.22946	-3.37226
hsa-miR-4299 MIMAT0016851	-2.91532	-3.06
hsa-miR-29c MIMAT0000681	-1.4385	-1.58521
hsa-miR-645 MIMAT0003315	-4.26635	-4.41378
hsa-miR-4283 MIMAT0016914	-2.47456	-2.62203
hsa-miR-18a MIMAT0000072	-1.62475	-1.77303
hsa-miR-3926 MIMAT0018201	-3.69901	-3.84823
hsa-miR-502-3p MIMAT0004775	-3.13681	-3.28749
hsa-miR-502-5p MIMAT0002873	-4.13622	-4.28701
hsa-miR-18b MIMAT0001412	-2.00843	-2.15996
hsa-miR-192* MIMAT0004543	-4.34982	-4.50185
hsa-miR-654-5p MIMAT0003330	-2.31824	-2.47078
hsa-miR-658 MIMAT0003336	-4.10111	-4.25495
hsa-miR-500a* MIMAT0002871	-2.58893	-2.74627
hsa-miR-196a* MIMAT0004562	-3.35488	-3.51227
hsa-miR-3142 MIMAT0015011	-3.26695	-3.4263
hsa-miR-1245 MIMAT0005897	-3.83481	-3.99459
hsa-miR-1293 MIMAT0005883	-3.80123	-3.9615
hsa-miR-524-5p MIMAT0002849	-4.12482	-4.28633
hsa-miR-937 MIMAT0004980	-4.07995	-4.24229
hsa-miR-3714 MIMAT0018165	-2.57121	-2.73426
hsa-miR-512-5p MIMAT0002822	-4.05294	-4.21608
hsa-miR-1275 MIMAT0005929	-1.5893	-1.75434
hsa-miR-412 MIMAT0002170	-3.67632	-3.84155
hsa-miR-646 MIMAT0003316	-1.59554	-1.76197
hsa-miR-3607-5p MIMAT0017984	-2.27393	-2.44051
hsa-miR-485-5p MIMAT0002175	-2.26101	-2.42814
hsa-miR-1193 MIMAT0015049	-4.4858	-4.65342
hsa-miR-3916 MIMAT0018190	-2.59383	-2.76313
hsa-miR-28-5p MIMAT0000085	-1.38415	-1.5538
hsa-miR-558 MIMAT0003222	-3.13598	-3.30719
hsa-miR-298 MIMAT0004901	-3.75733	-3.92877
hsa-miR-3939 MIMAT0018355	-2.87669	-3.04889
hsa-miR-3685 MIMAT0018113	-4.3527	-4.52562
hsa-miR-3909 MIMAT0018183	-2.96706	-3.14106
hsa-miR-588 MIMAT0003255	-3.3966	-3.57179
hsa-miR-1307 MIMAT0005951	-1.13745	-1.31387
hsa-miR-376a MIMAT0000729	-3.18818	-3.3646
hsa-miR-510 MIMAT0002882	-4.08097	-4.25801
hsa-miR-4279 MIMAT0016909	-2.96708	-3.14538
hsa-miR-761 MIMAT0010364	-2.49473	-2.67328
hsa-miR-106a MIMAT0000103	-1.38854	-1.56881
hsa-miR-33b MIMAT0003301	-3.91023	-4.09078
hsa-miR-1260 MIMAT0005911	-2.3111	-2.49329
hsa-miR-4254 MIMAT0016884	-3.11409	-3.29635
hsa-miR-2355-5p MIMAT0016895	-4.07202	-4.25724
hsa-miR-3147 MIMAT0015019	-2.51518	-2.70095
hsa-miR-335 MIMAT0000765	-2.71238	-2.89893
hsa-miR-186* MIMAT0004612	-4.12271	-4.30953
hsa-miR-1914 MIMAT0007889	-3.82212	-4.00967
hsa-miR-3660 MIMAT0018081	-3.76369	-3.95242
hsa-miR-296-3p MIMAT0004679	-1.8781	-2.06685
hsa-miR-3664-5p MIMAT0018086	-4.55807	-4.7491
hsa-miR-133b MIMAT0000770	-4.32919	-4.52024
hsa-miR-4290 MIMAT0016921	-3.85633	-4.04995
hsa-miR-222* MIMAT0004569	-2.20622	-2.40158
hsa-miR-1910 MIMAT0007884	-2.25156	-2.44768
hsa-miR-3622a-5p MIMAT0018003	-2.25156	-2.44768
hsa-miR-621 MIMAT0003290	-3.61776	-3.8157
hsa-miR-1322 MIMAT0005953	-2.55707	-2.75511
hsa-miR-188-5p MIMAT0000457	-2.43876	-2.6381
hsa-miR-23b* MIMAT0004587	-3.76746	-3.96687
hsa-miR-338-5p MIMAT0004701	-4.41832	-4.61948
hsa-miR-595 MIMAT0003263	-3.1846	-3.38669
hsa-miR-3202 MIMAT0015089	-3.80084	-4.00414
hsa-miR-1237 MIMAT0005592	-3.16037	-3.36463
hsa-miR-27a MIMAT0000084	-0.840052	-1.04439
hsa-miR-433 MIMAT0001627	-2.26862	-2.47319
hsa-let-7e* MIMAT0004485	-2.8767	-3.08174
hsa-miR-302c MIMAT0000717	-3.40348	-3.60933
hsa-miR-2276 MIMAT0011775	-4.36742	-4.57375
hsa-miR-486-3p MIMAT0004762	-3.42799	-3.63535
hsa-miR-765 MIMAT0003945	-3.97386	-4.18155
hsa-miR-367 MIMAT0000719	-4.20675	-4.41519
hsa-miR-564 MIMAT0003228	-4.01942	-4.22945
hsa-miR-4268 MIMAT0016896	-3.44533	-3.65762
hsa-miR-325 MIMAT0000771	-3.94991	-4.16297
hsa-miR-138-1* MIMAT0004607	-3.45991	-3.67349
hsa-miR-219-1-3p MIMAT0004567	-4.15398	-4.36951
hsa-miR-191* MIMAT0001618	-3.90303	-4.12134
hsa-miR-1273d MIMAT0015090	-3.179	-3.39826
hsa-miR-143* MIMAT0004599	-2.32538	-2.54492
hsa-miR-92b* MIMAT0004792	-1.57891	-1.79939
hsa-miR-887 MIMAT0004951	-1.97612	-2.19774
hsa-miR-1256 MIMAT0005907	-4.43931	-4.66106
hsa-miR-331-5p MIMAT0004700	-3.45507	-3.67684
hsa-miR-1238 MIMAT0005593	-4.359	-4.58174
hsa-miR-363* MIMAT0003385	-2.35729	-2.58059
hsa-miR-650 MIMAT0003320	-2.88189	-3.10579
hsa-miR-4303 MIMAT0016856	-3.84828	-4.07244
hsa-miR-93* MIMAT0004509	-2.17097	-2.39645
hsa-miR-218-1* MIMAT0004565	-3.70042	-3.92737
hsa-miR-920 MIMAT0004970	-3.18204	-3.40978
hsa-miR-2278 MIMAT0011778	-3.59028	-3.81856
hsa-miR-1208 MIMAT0005873	-4.40028	-4.63298
hsa-miR-374c MIMAT0018443	-4.39312	-4.62602
hsa-miR-373* MIMAT0000725	-4.50896	-4.74287
hsa-miR-19a* MIMAT0004490	-4.10125	-4.33617
hsa-miR-4285 MIMAT0016913	-3.45559	-3.691
hsa-miR-615-3p MIMAT0003283	-2.86018	-3.09631
hsa-miR-1269 MIMAT0005923	-2.7564	-2.99306
hsa-miR-92a-1* MIMAT0004507	-3.36867	-3.60626
hsa-miR-3177-3p MIMAT0015054	-2.55875	-2.79655
hsa-miR-432* MIMAT0002815	-3.14419	-3.38255
hsa-miR-122 MIMAT0000421	-3.75439	-3.99509
hsa-miR-1304 MIMAT0005892	-2.8746	-3.11823
hsa-miR-593* MIMAT0003261	-3.9587	-4.20323
hsa-miR-524-3p MIMAT0002850	-4.11917	-4.3642
hsa-miR-548q MIMAT0011163	-4.03645	-4.28201
hsa-miR-483-5p MIMAT0004761	-4.07865	-4.3269
hsa-miR-1244 MIMAT0005896	-2.68821	-2.93764
hsa-miR-3126-3p MIMAT0015377	-3.99805	-4.24971
hsa-let-7f MIMAT0000067	-1.91736	-2.16916
hsa-miR-623 MIMAT0003292	-3.82194	-4.07447
hsa-miR-492 MIMAT0002812	-3.6153	-3.87027
hsa-miR-4314 MIMAT0016868	-4.52929	-4.78503
hsa-miR-7 MIMAT0000252	-2.57016	-2.82607
hsa-miR-624* MIMAT0003293	-4.1909	-4.44818
hsa-miR-525-3p MIMAT0002839	-4.16971	-4.42788
hsa-miR-921 MIMAT0004971	-4.09356	-4.35293
hsa-miR-4293 MIMAT0016848	-3.42544	-3.68714
hsa-miR-3919 MIMAT0018193	-2.82246	-3.08512
hsa-miR-566 MIMAT0003230	-1.87275	-2.13656
hsa-miR-219-2-3p MIMAT0004675	-3.42847	-3.695
hsa-miR-320d MIMAT0006764	-1.93172	-2.19905
hsa-miR-661 MIMAT0003324	-2.81186	-3.08171
hsa-miR-2115 MIMAT0011158	-3.85446	-4.12474
hsa-miR-1270 MIMAT0005924	-4.12236	-4.39438
hsa-miR-200b* MIMAT0004571	-3.74701	-4.01986
hsa-miR-3913-5p MIMAT0018187	-4.41293	-4.68924
hsa-miR-525-5p MIMAT0002838	-3.75166	-4.02832
hsa-miR-3128 MIMAT0014991	-4.11089	-4.39107
hsa-miR-619 MIMAT0003288	-4.49393	-4.77473
hsa-miR-4260 MIMAT0016881	-3.19424	-3.47634
hsa-miR-195* MIMAT0004615	-3.3423	-3.62742
hsa-miR-4289 MIMAT0016920	-1.0972	-1.39001
hsa-miR-3622b-3p MIMAT0018006	-3.40704	-3.70207
hsa-miR-4271 MIMAT0016901	-3.01446	-3.30986
hsa-miR-3122 MIMAT0014984	-3.67273	-3.96958
hsa-miR-1233 MIMAT0005588	-2.84104	-3.14191
hsa-miR-544b MIMAT0015004	-2.66705	-2.96831
hsa-miR-449b* MIMAT0009203	-4.07907	-4.38403
hsa-miR-3199 MIMAT0015084	-4.54873	-4.85759
hsa-miR-105 MIMAT0000102	-4.40684	-4.71627
hsa-miR-3120-3p MIMAT0014982	-4.45781	-4.7687
hsa-miR-3678-5p MIMAT0018102	-4.08414	-4.39791
hsa-miR-4330 MIMAT0016924	-2.84241	-3.15686
hsa-miR-4294 MIMAT0016849	-3.98472	-4.3015
hsa-miR-4300 MIMAT0016853	-2.10216	-2.42056
hsa-miR-297 MIMAT0004450	-3.9907	-4.3097
hsa-miR-3935 MIMAT0018350	-4.56755	-4.88706
hsa-miR-600 MIMAT0003268	-4.0026	-4.32323
hsa-miR-96 MIMAT0000095	-4.32641	-4.64803
hsa-miR-3127-5p MIMAT0014990	-4.01354	-4.34276
hsa-miR-509-5p MIMAT0004779	-2.51373	-2.84347
hsa-miR-490-5p MIMAT0004764	-3.33057	-3.66189
hsa-miR-3130-3p MIMAT0014994	-3.38029	-3.71231
hsa-miR-573 MIMAT0003238	-3.84337	-4.17574
hsa-miR-551b* MIMAT0004794	-4.28929	-4.62707
hsa-miR-1182 MIMAT0005827	-3.6404	-3.97893
hsa-miR-4252 MIMAT0016886	-3.62857	-3.97124
hsa-miR-1276 MIMAT0005930	-4.01634	-4.36054
hsa-miR-1251 MIMAT0005903	-4.27976	-4.62758
hsa-miR-541 MIMAT0004920	-3.5262	-3.87599
hsa-miR-1298 MIMAT0005800	-3.63089	-3.98088
hsa-miR-378b MIMAT0014999	-2.98579	-3.33685
hsa-miR-200b MIMAT0000318	-4.14244	-4.49615
hsa-miR-943 MIMAT0004986	-2.99542	-3.35031
hsa-miR-519d MIMAT0002853	-3.91493	-4.27113
hsa-miR-518a-3p MIMAT0002863	-4.58038	-4.94156
hsa-miR-4273 MIMAT0016903	-4.38919	-4.75605
hsa-miR-3614-3p MIMAT0017993	-4.22977	-4.59811
hsa-miR-3661 MIMAT0018082	-3.5969	-3.96668
hsa-miR-1537 MIMAT0007399	-4.29683	-4.6721
hsa-miR-557 MIMAT0003221	-2.83768	-3.21667
hsa-miR-616 MIMAT0004805	-4.5762	-4.95843
hsa-miR-1263 MIMAT0005915	-3.3847	-3.76985
hsa-miR-4264 MIMAT0016899	-3.88669	-4.27435
hsa-miR-3166 MIMAT0015040	-4.58573	-4.97641
hsa-miR-631 MIMAT0003300	-2.28447	-2.67836
hsa-miR-146b-3p MIMAT0004766	-3.679	-4.07487
hsa-miR-4277 MIMAT0016908	-3.52941	-3.9355
hsa-miR-593 MIMAT0004802	-3.26346	-3.68319
hsa-miR-16 MIMAT0000069	-0.156577	-0.582867
hsa-miR-1283 MIMAT0005799	-4.46835	-4.89823
hsa-miR-888* MIMAT0004917	-3.52294	-3.95908
hsa-miR-1827 MIMAT0006767	-4.1506	-4.59954
hsa-miR-671-5p MIMAT0003880	-1.4144	-1.87325
hsa-miR-615-5p MIMAT0004804	-1.8009	-2.30481
hsa-miR-548s MIMAT0014987	-3.50177	-4.00575
hsa-miR-605 MIMAT0003273	-4.04833	-4.56648
hsa-miR-518f* MIMAT0002841	-4.25975	-4.81413
hsa-miR-216b MIMAT0004959	-4.34605	-4.94356
hsa-let-7g MIMAT0000414	-0.831926	-1.43986
hsa-miR-612 MIMAT0003280	-2.36112	-2.99374
hsa-miR-639 MIMAT0003309	-3.50588	-4.14581
hsa-miR-584 MIMAT0003249	-3.0066	-3.65262
hsa-miR-890 MIMAT0004912	-4.12496	-4.80796
hsa-miR-126 MIMAT0000445	-2.44034	-3.13421
hsa-miR-4308 MIMAT0016861	-4.24627	-5.01027
hsa-miR-648 MIMAT0003318	0.619429	-0.161727
hsa-miR-30b MIMAT0000420	-1.22445	-2.34387
hsa-miR-130a MIMAT0000425	-1.72554	-2.8874
hsa-miR-223 MIMAT0000280	-0.688355	-1.17118
