# Supplementary material for: A Novel Real-Time PCR Assay of microRNAs Using S-Poly(T), a Specific Oligo(dT) Reverse Transcription Primer with Excellent Sensitivity and Specificity
Source: PLoS One. 2012 Nov 13;7(11):e48536. doi: 10.1371/journal.pone.0048536 (PMC3496722; doi:10.1371/journal.pone.0048536)
Supplement: Table S6 — Human serum miRNAs profiling. (XLS) [file pone.0048536.s006.xls]

## Sheet: Sheet1
518 human serum miRNAs determined with S-Poly(T) profiling assay
circulating miRNAs assayed	average Ct
>hsa-miR-648 MIMAT0003318	18.9
>hsa-miR-4298 MIMAT0016852	20.8
>hsa-miR-16 MIMAT0000069	22.2
>hsa-miR-297 MIMAT0004450	23.1733
>hsa-miR-1909* MIMAT0007882	23.3738
>hsa-miR-1915 MIMAT0007892	23.3779
>hsa-miR-1270 MIMAT0005924	23.3779
>hsa-miR-1255a MIMAT0005906	23.4442
>hsa-miR-409-5p MIMAT0001638	23.8393
>hsa-miR-18a* MIMAT0002891	23.946
>hsa-miR-1181 MIMAT0005826	23.995
>hsa-miR-323b-3p MIMAT0015050	24.0561
>hsa-miR-129-3p MIMAT0004605	24.1493
>hsa-miR-451 MIMAT0001631	24.2
>hsa-miR-129* MIMAT0004548	24.208
>hsa-miR-517* MIMAT0002851	24.3762
>hsa-miR-23a MIMAT0000078	24.3762
>hsa-miR-3620 MIMAT0018001	24.4946
>hsa-miR-4296 MIMAT0016845	24.5191
>hsa-miR-635 MIMAT0003305	24.5279
>hsa-miR-10b MIMAT0000254	24.5715
>hsa-miR-4309 MIMAT0016859	24.6325
>hsa-miR-1234 MIMAT0005589	24.6392
>hsa-miR-519b-5p MIMAT0005454	24.7989
>hsa-miR-135a* MIMAT0004595	24.9215
>hsa-miR-523* MIMAT0005449	24.9668
>hsa-miR-4319 MIMAT0016870	24.9814
>hsa-miR-877* MIMAT0004950	25.0998
>hsa-miR-938 MIMAT0004981	25.1046
>hsa-miR-516b* MIMAT0002860	25.1046
>hsa-miR-548q MIMAT0011163	25.2226
>hsa-miR-3194 MIMAT0015078	25.2364
>hsa-miR-1246 MIMAT0005898	25.3
>hsa-miR-24 MIMAT0000080	25.3006
>hsa-miR-208b MIMAT0004960	25.3015
>hsa-miR-202 MIMAT0002811	25.3281
>hsa-miR-518e* MIMAT0005450	25.3402
>hsa-miR-3663-5p MIMAT0018084	25.3966
>hsa-miR-492 MIMAT0002812	25.3966
>hsa-miR-379* MIMAT0004690	25.4028
>hsa-miR-934 MIMAT0004977	25.4225
>hsa-miR-519a* MIMAT0005452	25.4832
>hsa-miR-370 MIMAT0000722	25.6464
>hsa-miR-27b* MIMAT0004588	25.6852
>hsa-miR-509-3-5p MIMAT0004975	25.7683
>hsa-miR-27b MIMAT0000419	25.9475
>hsa-miR-483-3p MIMAT0002173	26.1547
>hsa-miR-4305 MIMAT0016857	26.3217
>hsa-miR-507 MIMAT0002879	26.3217
>hsa-miR-148b MIMAT0000759	26.3752
>hsa-miR-126 MIMAT0000445	26.3953
>hsa-miR-4290 MIMAT0016921	26.4261
>hsa-miR-1182 MIMAT0005827	26.4584
>hsa-miR-2114 MIMAT0011156	26.4592
>hsa-miR-548v MIMAT0015020	26.4793
>hsa-miR-138-1* MIMAT0004607	26.5419
>hsa-miR-1972 MIMAT0009447	26.5767
>hsa-miR-3146 MIMAT0015018	26.6169
>hsa-miR-126* MIMAT0000444	26.6582
>hsa-miR-452* MIMAT0001636	26.6748
>hsa-miR-378c MIMAT0016847	26.6799
>hsa-miR-21 MIMAT0000076	26.7
>hsa-miR-3683 MIMAT0018111	26.761
>hsa-miR-191 MIMAT0000440	26.7903
>hsa-miR-3691 MIMAT0018120	26.8263
>hsa-miR-3165 MIMAT0015039	26.835
>hsa-miR-4324 MIMAT0016876	26.8983
>hsa-miR-762 MIMAT0010313	26.9588
>hsa-miR-3137 MIMAT0015005	27.073
>hsa-miR-200b* MIMAT0004571	27.0796
>hsa-miR-4257 MIMAT0016878	27.1293
>hsa-miR-223 MIMAT0000280	27.1399
>hsa-miR-3607-5p MIMAT0017984	27.222
>hsa-miR-920 MIMAT0004970	27.325
>hsa-miR-4304 MIMAT0016854	27.3705
>hsa-miR-195 MIMAT0000461	27.5306
>hsa-miR-3944 MIMAT0018360	27.5382
>hsa-miR-378* MIMAT0000731	27.5908
>hsa-miR-761 MIMAT0010364	27.5979
>hsa-miR-2861 MIMAT0013802	27.6167
>hsa-miR-3945 MIMAT0018361	27.7419
>hsa-miR-720 MIMAT0005954	27.7699
>hsa-miR-3145 MIMAT0015016	27.7777
>hsa-miR-936 MIMAT0004979	27.7867
>hsa-miR-1321 MIMAT0005952	27.7982
>hsa-miR-3163 MIMAT0015037	27.8502
>hsa-miR-1267 MIMAT0005921	27.9358
>hsa-miR-4286 MIMAT0016916	27.9395
>hsa-miR-3664 MIMAT0018086	27.9978
>hsa-miR-296-3p MIMAT0004679	28.056
>hsa-miR-485-5p MIMAT0002175	28.056
>hsa-miR-3136 MIMAT0015003	28.0591
>hsa-miR-759 MIMAT0010497	28.0754
>hsa-miR-200b MIMAT0000318	28.0842
>hsa-miR-1281 MIMAT0005939	28.1241
>hsa-miR-4277 MIMAT0016908	28.2288
>hsa-miR-32* MIMAT0004505	28.2378
>hsa-miR-302b* MIMAT0000714	28.2923
>hsa-miR-214 MIMAT0000271	28.4372
>hsa-miR-544b MIMAT0015004	28.4391
>hsa-miR-592 MIMAT0003260	28.4897
>hsa-miR-222 MIMAT0000279	28.5138
>hsa-miR-3937 MIMAT0018352	28.5182
>hsa-miR-27a MIMAT0000084	28.5323
>hsa-miR-374b MIMAT0004955	28.5353
>hsa-miR-7-1* MIMAT0004553	28.5437
>hsa-miR-29c* MIMAT0004673	28.5585
>hsa-miR-449a MIMAT0001541	28.6518
>hsa-miR-92a-2* MIMAT0004508	28.6834
>hsa-miR-4313 MIMAT0016865	28.6875
>hsa-miR-486-5p MIMAT0002177	28.7045
>hsa-miR-3170 MIMAT0015045	28.7519
>hsa-miR-623 MIMAT0003292	28.7587
>hsa-miR-3656 MIMAT0018076	28.8726
>hsa-miR-3178 MIMAT0015055	29.0095
>hsa-miR-122 MIMAT0000421	29.0191
>hsa-miR-4289 MIMAT0016920	29.047
>hsa-miR-15a MIMAT0000068	29.0536
>hsa-miR-1260b MIMAT0015041	29.0693
>hsa-miR-92a MIMAT0000092	29.0712
>hsa-miR-550a MIMAT0004800	29.0867
>hsa-miR-1208 MIMAT0005873	29.0933
>hsa-miR-96* MIMAT0004510	29.0973
>hsa-miR-1913 MIMAT0007888	29.1229
>hsa-miR-376a* MIMAT0003386	29.1294
>hsa-let-7i MIMAT0000415	29.1426
>hsa-miR-197 MIMAT0000227	29.1539
>hsa-miR-3939 MIMAT0018355	29.1557
>hsa-miR-3164 MIMAT0015038	29.2144
>hsa-miR-221 MIMAT0000278	29.2171
>hsa-miR-92b* MIMAT0004792	29.2432
>hsa-miR-1183 MIMAT0005828	29.2491
>hsa-miR-4275 MIMAT0016905	29.2895
>hsa-miR-4306 MIMAT0016858	29.3263
>hsa-miR-3665 MIMAT0018087	29.3419
>hsa-miR-2277-3p MIMAT0011777	29.3655
>hsa-miR-148a MIMAT0000243	29.3766
>hsa-miR-19a MIMAT0000073	29.4061
>hsa-miR-1909 MIMAT0007883	29.4199
>hsa-miR-379 MIMAT0000733	29.4856
>hsa-miR-106b MIMAT0000680	29.5007
>hsa-miR-142-3p MIMAT0000434	29.5109
>hsa-let-7e MIMAT0000066	29.5213
>hsa-miR-200a* MIMAT0001620	29.5256
>hsa-miR-1307 MIMAT0005951	29.5471
>hsa-miR-3929 MIMAT0018206	29.5622
>hsa-miR-1273d MIMAT0015090	29.606
>hsa-miR-101 MIMAT0000099	29.6239
>hsa-miR-199b-3p MIMAT0004563	29.6498
>hsa-miR-3153 MIMAT0015026	29.6645
>hsa-miR-15b MIMAT0000417	29.7179
>hsa-miR-3131 MIMAT0014996	29.7252
>hsa-let-7c MIMAT0000064	29.735
>hsa-miR-1250 MIMAT0005902	29.7955
>hsa-miR-19b-1* MIMAT0004491	29.8751
>hsa-miR-601 MIMAT0003269	29.877
>hsa-miR-4327 MIMAT0016889	29.8983
>hsa-miR-3118 MIMAT0014980	29.9147
>hsa-miR-935 MIMAT0004978	29.9285
>hsa-miR-500a MIMAT0004773	29.9352
>hsa-miR-19b MIMAT0000074	29.9801
>hsa-miR-19b-2* MIMAT0004492	29.9836
>hsa-miR-1471 MIMAT0007349	29.9956
>hsa-miR-1178 MIMAT0005823	29.9962
>hsa-miR-92b MIMAT0003218	29.997
>hsa-miR-4280 MIMAT0016911	30.008
>hsa-miR-4293 MIMAT0016848	30.008
>hsa-miR-3189 MIMAT0015071	30.0374
>hsa-miR-1236 MIMAT0005591	30.0374
>hsa-miR-206 MIMAT0000462	30.0501
>hsa-miR-29c MIMAT0000681	30.109
>hsa-miR-520h MIMAT0002867	30.1175
>hsa-miR-671-5p MIMAT0003880	30.123
>hsa-miR-3155 MIMAT0015029	30.1326
>hsa-miR-25* MIMAT0004498	30.1326
>hsa-miR-566 MIMAT0003230	30.135
>hsa-miR-345 MIMAT0000772	30.1636
>hsa-miR-424 MIMAT0001341	30.2056
>hsa-miR-708 MIMAT0004926	30.2115
>hsa-miR-346 MIMAT0000773	30.2201
>hsa-miR-584 MIMAT0003249	30.2347
>hsa-miR-3651 MIMAT0018071	30.2401
>hsa-miR-769-3p MIMAT0003887	30.2409
>hsa-miR-543 MIMAT0004954	30.2448
>hsa-miR-199a-3p MIMAT0000232	30.2494
>hsa-miR-122* MIMAT0004590	30.2628
>hsa-miR-1249 MIMAT0005901	30.2657
>hsa-miR-26b* MIMAT0004500	30.2674
>hsa-miR-518d-3p MIMAT0002864	30.2812
>hsa-miR-3160 MIMAT0015034	30.3224
>hsa-miR-2116* MIMAT0011161	30.3648
>hsa-miR-320d MIMAT0006764	30.365
>hsa-miR-556-5p MIMAT0003220	30.3957
>hsa-miR-381 MIMAT0000736	30.4134
>hsa-miR-1293 MIMAT0005883	30.4309
>hsa-miR-519e MIMAT0002829	30.4659
>hsa-let-7f-2* MIMAT0004487	30.4742
>hsa-miR-135b MIMAT0000758	30.4742
>hsa-miR-211 MIMAT0000268	30.5308
>hsa-miR-1266 MIMAT0005920	30.5418
>hsa-miR-554 MIMAT0003217	30.5896
>hsa-miR-1225-3p MIMAT0005573	30.5954
>hsa-miR-1272 MIMAT0005925	30.5986
>hsa-miR-133b MIMAT0000770	30.6156
>hsa-miR-3202 MIMAT0015089	30.6371
>hsa-miR-4258 MIMAT0016879	30.6484
>hsa-miR-302b MIMAT0000715	30.6612
>hsa-miR-1257 MIMAT0005908	30.6619
>hsa-miR-3654 MIMAT0018074	30.7097
>hsa-miR-320b MIMAT0005792	30.7097
>hsa-miR-663b MIMAT0005867	30.7135
>hsa-miR-380* MIMAT0000734	30.7574
>hsa-miR-632 MIMAT0003302	30.7661
>hsa-miR-1298 MIMAT0005800	30.7721
>hsa-miR-431 MIMAT0001625	30.7752
>hsa-miR-1275 MIMAT0005929	30.7867
>hsa-miR-516b MIMAT0002859	30.7867
>hsa-miR-218 MIMAT0000275	30.9267
>hsa-miR-3185 MIMAT0015065	30.9378
>hsa-miR-542-3p MIMAT0003389	30.9378
>hsa-miR-1304 MIMAT0005892	30.9636
>hsa-miR-200c* MIMAT0004657	30.9726
>hsa-miR-3141 MIMAT0015010	30.9811
>hsa-miR-500b MIMAT0016925	30.9848
>hsa-miR-1 MIMAT0000416	30.9848
>hsa-miR-224 MIMAT0000281	30.9941
>hsa-miR-142-5p MIMAT0000433	30.9973
>hsa-miR-513a-5p MIMAT0002877	31.0076
>hsa-miR-526a MIMAT0002845	31.0096
>hsa-miR-508-5p MIMAT0004778	31.0108
>hsa-miR-3940 MIMAT0018356	31.0113
>hsa-miR-323-3p MIMAT0000755	31.025
>hsa-miR-4320 MIMAT0016871	31.0285
>hsa-miR-627 MIMAT0003296	31.0404
>hsa-miR-22 MIMAT0000077	31.0408
>hsa-let-7a MIMAT0000062	31.0577
>hsa-miR-1231 MIMAT0005586	31.1261
>hsa-miR-3195 MIMAT0015079	31.1512
>hsa-miR-148a* MIMAT0004549	31.1618
>hsa-miR-25 MIMAT0000081	31.1773
>hsa-miR-140-5p MIMAT0000431	31.1822
>hsa-miR-3183 MIMAT0015063	31.1899
>hsa-miR-302a* MIMAT0000683	31.2005
>hsa-miR-17 MIMAT0000070	31.2005
>hsa-miR-3126-3p MIMAT0015377	31.2025
>hsa-miR-298 MIMAT0004901	31.2025
>hsa-miR-450b-5p MIMAT0004909	31.2242
>hsa-miR-613 MIMAT0003281	31.2402
>hsa-miR-20a MIMAT0000075	31.2771
>hsa-let-7g MIMAT0000414	31.2879
>hsa-miR-1237 MIMAT0005592	31.2968
>hsa-miR-26a MIMAT0000082	31.3314
>hsa-miR-3660 MIMAT0018081	31.366
>hsa-miR-3199 MIMAT0015084	31.3668
>hsa-miR-3198 MIMAT0015083	31.3705
>hsa-miR-3149 MIMAT0015022	31.3846
>hsa-miR-449b* MIMAT0009203	31.3877
>hsa-miR-107 MIMAT0000104	31.3877
>hsa-miR-30c MIMAT0000244	31.3945
>hsa-miR-135b* MIMAT0004698	31.4003
>hsa-miR-4301 MIMAT0016850	31.4361
>hsa-miR-338-3p MIMAT0000763	31.4513
>hsa-miR-452 MIMAT0001635	31.474
>hsa-miR-770-5p MIMAT0003948	31.4958
>hsa-miR-320a MIMAT0000510	31.5042
>hsa-miR-488 MIMAT0004763	31.5407
>hsa-miR-647 MIMAT0003317	31.5503
>hsa-miR-372 MIMAT0000724	31.5564
>hsa-miR-490-3p MIMAT0002806	31.5589
>hsa-miR-610 MIMAT0003278	31.5594
>hsa-miR-589 MIMAT0004799	31.6116
>hsa-miR-642b MIMAT0018444	31.6124
>hsa-miR-1286 MIMAT0005877	31.6138
>hsa-miR-766 MIMAT0003888	31.6138
>hsa-miR-181a MIMAT0000256	31.621
>hsa-miR-376a MIMAT0000729	31.6339
>hsa-miR-100 MIMAT0000098	31.6414
>hsa-miR-1912 MIMAT0007887	31.6774
>hsa-miR-141 MIMAT0000432	31.6794
>hsa-miR-518a-5p MIMAT0005457	31.724
>hsa-let-7f MIMAT0000067	31.724
>hsa-miR-940 MIMAT0004983	31.7569
>hsa-miR-127-3p MIMAT0000446	31.7818
>hsa-miR-196b MIMAT0001080	31.8132
>hsa-miR-149* MIMAT0004609	31.8194
>hsa-miR-141* MIMAT0004598	31.8221
>hsa-miR-106a MIMAT0000103	31.8225
>hsa-miR-4269 MIMAT0016897	31.8378
>hsa-miR-185* MIMAT0004611	31.8392
>hsa-miR-105 MIMAT0000102	31.8401
>hsa-miR-3686 MIMAT0018114	31.8525
>hsa-miR-3150 MIMAT0015023	31.8558
>hsa-miR-3675-5p MIMAT0018098	31.8754
>hsa-miR-663 MIMAT0003326	31.8847
>hsa-miR-629 MIMAT0004810	31.9232
>hsa-miR-4308 MIMAT0016861	31.9276
>hsa-miR-590-5p MIMAT0003258	31.9502
>hsa-miR-23a* MIMAT0004496	31.9999
>hsa-miR-3681* MIMAT0018109	32.0052
>hsa-miR-1292 MIMAT0005943	32.0127
>hsa-miR-335 MIMAT0000765	32.019
>hsa-miR-149 MIMAT0000450	32.0378
>hsa-miR-3127 MIMAT0014990	32.0381
>hsa-miR-150* MIMAT0004610	32.0561
>hsa-miR-484 MIMAT0002174	32.0561
>hsa-miR-654-5p MIMAT0003330	32.0683
>hsa-miR-296-5p MIMAT0000690	32.0697
>hsa-miR-3180-5p MIMAT0015057	32.0843
>hsa-miR-1908 MIMAT0007881	32.0912
>hsa-miR-3116 MIMAT0014978	32.103
>hsa-miR-1290 MIMAT0005880	32.141
>hsa-miR-449b MIMAT0003327	32.1536
>hsa-miR-582-3p MIMAT0004797	32.157
>hsa-miR-371-3p MIMAT0000723	32.1741
>hsa-miR-30b MIMAT0000420	32.1791
>hsa-miR-329 MIMAT0001629	32.1824
>hsa-miR-3671 MIMAT0018094	32.2059
>hsa-miR-1469 MIMAT0007347	32.2062
>hsa-miR-30d* MIMAT0004551	32.2187
>hsa-miR-181c* MIMAT0004559	32.2219
>hsa-miR-196b* MIMAT0009201	32.2444
>hsa-miR-95 MIMAT0000094	32.255
>hsa-miR-4311 MIMAT0016863	32.2559
>hsa-miR-210 MIMAT0000267	32.2596
>hsa-miR-2909 MIMAT0013863	32.2829
>hsa-miR-378b MIMAT0014999	32.2937
>hsa-miR-33b MIMAT0003301	32.3254
>hsa-miR-132 MIMAT0000426	32.3334
>hsa-miR-3663-3p MIMAT0018085	32.368
>hsa-miR-1299 MIMAT0005887	32.3709
>hsa-miR-10b* MIMAT0004556	32.3765
>hsa-miR-330-5p MIMAT0004693	32.3767
>hsa-miR-301a MIMAT0000688	32.3924
>hsa-miR-30d MIMAT0000245	32.4283
>hsa-miR-362-3p MIMAT0004683	32.4369
>hsa-miR-3666 MIMAT0018088	32.4371
>hsa-miR-618 MIMAT0003287	32.4728
>hsa-miR-105* MIMAT0004516	32.4737
>hsa-miR-181c MIMAT0000258	32.4774
>hsa-miR-502-3p MIMAT0004775	32.5059
>hsa-miR-377 MIMAT0000730	32.5171
>hsa-miR-361-5p MIMAT0000703	32.5315
>hsa-miR-423-5p MIMAT0004748	32.5381
>hsa-let-7c* MIMAT0004483	32.5446
>hsa-miR-363* MIMAT0003385	32.5446
>hsa-miR-3935 MIMAT0018350	32.568
>hsa-miR-4323 MIMAT0016875	32.568
>hsa-miR-4252 MIMAT0016886	32.5692
>hsa-miR-518a-3p MIMAT0002863	32.5717
>hsa-miR-34a MIMAT0000255	32.5749
>hsa-miR-539 MIMAT0003163	32.5865
>hsa-miR-889 MIMAT0004921	32.5882
>hsa-miR-628-3p MIMAT0003297	32.6054
>hsa-miR-3936 MIMAT0018351	32.6502
>hsa-miR-520d-3p MIMAT0002856	32.6882
>hsa-miR-3147 MIMAT0015019	32.7184
>hsa-miR-548e MIMAT0005874	32.7193
>hsa-miR-138-2* MIMAT0004596	32.7691
>hsa-miR-4274 MIMAT0016906	32.8072
>hsa-miR-373* MIMAT0000725	32.8188
>hsa-miR-93 MIMAT0000093	32.8203
>hsa-miR-3133 MIMAT0014998	32.8849
>hsa-miR-497 MIMAT0002820	32.8893
>hsa-miR-3652 MIMAT0018072	32.8948
>hsa-miR-34b MIMAT0004676	32.9216
>hsa-miR-204 MIMAT0000265	32.9466
>hsa-miR-3065-5p MIMAT0015066	33.0021
>hsa-miR-1262 MIMAT0005914	33.0086
>hsa-miR-525-5p MIMAT0002838	33.0309
>hsa-miR-200a MIMAT0000682	33.0454
>hsa-miR-3605-3p MIMAT0017982	33.0495
>hsa-miR-3144-5p MIMAT0015014	33.0495
>hsa-miR-449c* MIMAT0013771	33.0517
>hsa-miR-24-1* MIMAT0000079	33.0596
>hsa-miR-1537 MIMAT0007399	33.0629
>hsa-miR-423-3p MIMAT0001340	33.0629
>hsa-miR-4315 MIMAT0016866	33.0943
>hsa-miR-18a MIMAT0000072	33.0979
>hsa-let-7d* MIMAT0004484	33.0988
>hsa-miR-330-3p MIMAT0000751	33.0988
>hsa-miR-455-5p MIMAT0003150	33.1091
>hsa-miR-33a MIMAT0000091	33.1163
>hsa-miR-4297 MIMAT0016846	33.1197
>hsa-miR-93* MIMAT0004509	33.1216
>hsa-miR-16-2* MIMAT0004518	33.1232
>hsa-miR-628-5p MIMAT0004809	33.1349
>hsa-miR-4259 MIMAT0016880	33.1413
>hsa-miR-340* MIMAT0000750	33.1481
>hsa-miR-593 MIMAT0004802	33.1507
>hsa-miR-921 MIMAT0004971	33.1656
>hsa-miR-302e MIMAT0005931	33.1772
>hsa-miR-4329 MIMAT0016923	33.1845
>hsa-miR-1303 MIMAT0005891	33.2162
>hsa-miR-564 MIMAT0003228	33.2191
>hsa-miR-214* MIMAT0004564	33.2195
>hsa-miR-339-5p MIMAT0000764	33.2483
>hsa-miR-18b MIMAT0001412	33.2718
>hsa-miR-581 MIMAT0003246	33.2804
>hsa-miR-659 MIMAT0003337	33.2859
>hsa-miR-30a MIMAT0000087	33.3161
>hsa-miR-4279 MIMAT0016909	33.3172
>hsa-miR-708* MIMAT0004927	33.3345
>hsa-miR-3621 MIMAT0018002	33.3479
>hsa-miR-216b MIMAT0004959	33.3509
>hsa-miR-194 MIMAT0000460	33.3537
>hsa-miR-641 MIMAT0003311	33.3679
>hsa-miR-302a MIMAT0000684	33.3685
>hsa-miR-625* MIMAT0004808	33.4171
>hsa-miR-658 MIMAT0003336	33.4228
>hsa-miR-200c MIMAT0000617	33.4407
>hsa-miR-1324 MIMAT0005956	33.4422
>hsa-miR-3617 MIMAT0017997	33.462
>hsa-miR-4254 MIMAT0016884	33.4815
>hsa-miR-1205 MIMAT0005869	33.483
>hsa-miR-711 MIMAT0012734	33.4863
>hsa-miR-576-5p MIMAT0003241	33.5078
>hsa-miR-145 MIMAT0000437	33.5132
>hsa-miR-337-5p MIMAT0004695	33.528
>hsa-miR-454* MIMAT0003884	33.564
>hsa-miR-3667-5p MIMAT0018089	33.5699
>hsa-miR-876-5p MIMAT0004924	33.5757
>hsa-miR-4303 MIMAT0016856	33.59
>hsa-miR-450b-3p MIMAT0004910	33.5933
>hsa-miR-1323 MIMAT0005795	33.6108
>hsa-miR-487b MIMAT0003180	33.6128
>hsa-miR-3610 MIMAT0017987	33.6256
>hsa-miR-1911* MIMAT0007886	33.6744
>hsa-miR-3180 MIMAT0018178	33.6777
>hsa-miR-32 MIMAT0000090	33.6797
>hsa-miR-3622b-5p MIMAT0018005	33.7012
>hsa-miR-615-3p MIMAT0003283	33.7012
>hsa-miR-505 MIMAT0002876	33.7118
>hsa-miR-654-3p MIMAT0004814	33.7195
>hsa-miR-542-5p MIMAT0003340	33.7546
>hsa-miR-541* MIMAT0004919	33.7607
>hsa-miR-155 MIMAT0000646	33.7631
>hsa-miR-34a* MIMAT0004557	33.7948
>hsa-miR-448 MIMAT0001532	33.8209
>hsa-miR-3692* MIMAT0018121	33.8249
>hsa-miR-548o MIMAT0005919	33.8335
>hsa-miR-3679-5p MIMAT0018104	33.8859
>hsa-miR-624 MIMAT0004807	33.8904
>hsa-miR-340 MIMAT0004692	33.9
>hsa-miR-133a MIMAT0000427	33.9
>hsa-miR-196a MIMAT0000226	33.9058
>hsa-miR-3152 MIMAT0015025	33.9149
>hsa-miR-552 MIMAT0003215	33.9244
>hsa-miR-130b MIMAT0000691	33.9345
>hsa-miR-432* MIMAT0002815	33.9701
>hsa-miR-192 MIMAT0000222	33.9778
>hsa-miR-1265 MIMAT0005918	33.9789
>hsa-miR-1202 MIMAT0005865	34.0041
>hsa-miR-520e MIMAT0002825	34.015
>hsa-miR-494 MIMAT0002816	34.0173
>hsa-miR-30c-2* MIMAT0004550	34.0226
>hsa-miR-205 MIMAT0000266	34.0279
>hsa-miR-21* MIMAT0004494	34.0293
>hsa-miR-508-3p MIMAT0002880	34.0603
>hsa-miR-34c-3p MIMAT0004677	34.0627
>hsa-miR-28-3p MIMAT0004502	34.0627
>hsa-miR-3685 MIMAT0018113	34.1032
>hsa-miR-3196 MIMAT0015080	34.1066
>hsa-miR-1271 MIMAT0005796	34.1066
>hsa-miR-320e MIMAT0015072	34.1392
>hsa-let-7b* MIMAT0004482	34.1392
>hsa-miR-124 MIMAT0000422	34.1487
>hsa-miR-1226 MIMAT0005577	34.1666
>hsa-miR-645 MIMAT0003315	34.1908
>hsa-miR-527 MIMAT0002862	34.1946
>hsa-miR-1288 MIMAT0005942	34.2014
>hsa-miR-150 MIMAT0000451	34.2065
>hsa-miR-941 MIMAT0004984	34.2103
>hsa-miR-154 MIMAT0000452	34.2103
>hsa-miR-7 MIMAT0000252	34.2118
>hsa-miR-4270 MIMAT0016900	34.25
>hsa-miR-924 MIMAT0004974	34.2574
>hsa-miR-491-5p MIMAT0002807	34.2584
>hsa-miR-4281 MIMAT0016907	34.3069
>hsa-miR-524-3p MIMAT0002850	34.3493
>hsa-miR-548s MIMAT0014987	34.3516
>hsa-miR-20b* MIMAT0004752	34.3598
>hsa-miR-487a MIMAT0002178	34.3666
>hsa-miR-520c-5p MIMAT0005455	34.3733
>hsa-miR-2115* MIMAT0011159	34.4218
>hsa-miR-3622a-5p MIMAT0018003	34.4547
>hsa-miR-3181 MIMAT0015061	34.4622
>hsa-miR-885-3p MIMAT0004948	34.4815
>hsa-miR-3119 MIMAT0014981	34.4949
>hsa-miR-193b* MIMAT0004767	34.518
>hsa-miR-890 MIMAT0004912	34.5279
>hsa-miR-513a-3p MIMAT0004777	34.5307
>hsa-miR-29b-2* MIMAT0004515	34.539
>hsa-miR-152 MIMAT0000438	34.5396
>hsa-miR-15a* MIMAT0004488	34.5805
>hsa-miR-302c MIMAT0000717	34.5824
>hsa-miR-514b-3p MIMAT0015088	34.5977
>hsa-miR-378 MIMAT0000732	34.6194
>hsa-miR-3124 MIMAT0014986	34.6203
>hsa-miR-3605-5p MIMAT0017981	34.6289
>hsa-miR-1244 MIMAT0005896	34.6491
>hsa-miR-551a MIMAT0003214	34.6575
>hsa-miR-616* MIMAT0003284	34.6577
>hsa-miR-215 MIMAT0000272	34.6758
>hsa-miR-489 MIMAT0002805	34.6818
>hsa-miR-10a* MIMAT0004555	34.725
>hsa-miR-657 MIMAT0003335	34.7395
>hsa-miR-1228 MIMAT0005583	34.7439
>hsa-miR-212 MIMAT0000269	34.7486
>hsa-miR-17* MIMAT0000071	34.7505
>hsa-miR-129-5p MIMAT0000242	34.7522
>hsa-miR-3614-5p MIMAT0017992	34.7675
>hsa-miR-718 MIMAT0012735	34.7749
>hsa-miR-1185 MIMAT0005798	34.7866
>hsa-miR-2276 MIMAT0011775	34.8763
>hsa-miR-422a MIMAT0001339	34.9016
>hsa-miR-520a-5p MIMAT0002833	34.906
>hsa-miR-4310 MIMAT0016862	34.9483
>hsa-miR-432 MIMAT0002814	34.9492
